# Supplementary material for: Results of the joint IAEA/EEAE Intercomparison exercise on radioanalytical characterization of NORM samples in the European region
Source: Radiat Prot Dosimetry. 2025 Feb 20;201(3):223–46. doi: 10.1093/rpd/ncaf003 (PMC11884514; doi:10.1093/rpd/ncaf003)
Supplement: Supplementary_material_Appendix_3_Table_S3_ncaf003 [file supplementary_material_appendix_3_table_s3_ncaf003.xlsx]

## Sheet: Moisture
Laboratory code	Phosphate ore sample			Phosphogypsum sample
	Moisture ratio reported by participants	z score	Performance z score	Moisture ratio reported by participants	z score	Performance z score
2	0.0196	2.01065	W	0.3306	1.03576	A
3	0.01	-0.0188341	A	0.1579	-1.33283	A
4	0.00316585	-1.4636	A	0.145771	-1.49917	A
5	0.01757	1.5815	A	0.1877	-0.924121	A
6	Unspecified	-	-	0.289	0.465212	A
8	0.01	-0.0188341	A	0.286	0.424067	A
9	Unspecified	-	-	Unspecified	-	-
10	0.005	-1.07586	A	0.25	-0.0696745	A
11	0.0068	-0.695328	A	0.399	1.97387	A
12	0.01026	0.036131	A	0.3168	0.84649	A
13	Unspecified	-	-	Unspecified	-	-
14a	0.005	-1.07586	A	0.0005	-3.49158	N
14b	0.005	-1.07586	A	0.0005	-3.49158	N
15	0.0125	0.509677	A	0.3215	0.910951	A
16	Unspecified	-	-	0.086	-2.31894	W
17	0.014	0.826783	A	0.191	-0.878862	A
19	Unspecified	-	-	Unspecified	-	-
20	0.01	-0.0188341	A	0.2	-0.755426	A
21	0.008	-0.441643	A	0.312	0.780658	A
22	0.0081	-0.420502	A	0.2849	0.40898	A
23	0.009	-0.230238	A	0.187	-0.933722	A
24	0.021	2.30661	W	0.256	0.0126157	A
26	0	-2.13288	W	0.293	0.520072	A
27	0.0065	-0.758749	A	0.00357	-3.44947	N
28	0.012	0.403975	A	0.27	0.204626	A
29	Unspecified	-	-	Unspecified	-	-
30	0.0062	-0.822171	A	0.285	0.410352	A
34	Unspecified	-	-	Unspecified	-	-
35	0.011	0.19257	A	0.3055	0.69151	A
38	0.013	0.615379	A	0.287	0.437782	A
40	0.015	1.03819	A	0.2	-0.755426	A

## Sheet: Phosphate ore
Laboratory code	Data reported by participants					Performance evaluation
	Radionuclide	Method used	Activity concentration (Bq/kg)	1s Uncertainty (Bq/kg)	Minimum Detectable Activity (Bq/kg)	zeta score	Performance zeta score	z' score	Performance z' score	z score	Performance z score	Precision performance	Accuracy (overall) performance
2	K-40	Gamma spectrometry	30	3	8	-0.196553	A	-0.104447	A	-	-	A	A
2	Pb-210	Gamma spectrometry	392	60	21	-0.656796	A	-0.488327	A	-	-	A	A
2	Ra-226	Gamma spectrometry	520	32	3	-0.471345	A	-	-	-0.20378	A	A	A
2	Th-232	Gamma spectrometry	52	4	4	1.79635	A	1.21316	A	-	-	A	A
3	Ac-228	Gamma spectrometry	41.4	2	2.814	-1.89388	A	-1.34129	A	-	-	A	A
3	Bi-214	Gamma spectrometry	445	26.75	Unspecified	-2.16856	W	-1.2204	A	-	-	W	A
3	K-40	Gamma spectrometry	20.8	2.2	8.853	-3.2617	N	-1.4395	A	-	-	N	W
3	Pb-210	Gamma spectrometry	381	55	Unspecified	-0.826238	A	-0.587671	A	-	-	A	A
3	Pb-212	Gamma spectrometry	39.8	3.2	Unspecified	-2.14349	W	-2.00245	W	-	-	W	W
3	Pb-214	Gamma spectrometry	464	34	Unspecified	-1.37956	A	-0.911146	A	-	-	A	A
3	Ra-226	Gamma spectrometry	464	34	Unspecified	-1.79536	A	-	-	-0.807418	A	A	A
3	Ra-228	Gamma spectrometry	41.4	2	2.814	-2.16895	W	-1.28294	A	-	-	W	A
3	Th-228	Gamma spectrometry	39.8	3.2	Unspecified	-2.44503	W	-1.30248	A	-	-	W	A
3	Tl-208	Gamma spectrometry	14	0.9	Unspecified	-2.74073	W	-1.28294	A	-	-	W	A
4	Ac-228	Gamma spectrometry	40	2	Unspecified	-2.4922	W	-1.76504	A	-	-	W	A
4	Bi-214	Gamma spectrometry	517	20	Unspecified	-0.232869	A	-0.114622	A	-	-	A	A
4	K-40	Gamma spectrometry	34	3	Unspecified	0.895781	A	0.476011	A	-	-	A	A
4	Pb-212	Gamma spectrometry	47	2	Unspecified	-0.132372	A	-0.0869086	A	-	-	A	A
4	Pb-214	Gamma spectrometry	508	19	Unspecified	-0.443437	A	-0.216311	A	-	-	A	A
4	Ra-226	Gamma spectrometry	513	19	Unspecified	-0.842383	A	-	-	-0.279235	A	A	A
4	Th-232	Gamma spectrometry	44	2	Unspecified	0.134546	A	0.0612602	A	-	-	A	A
5	Ac-228	Gamma spectrometry	38.862	0.8	Unspecified	-4.79221	N	-2.10948	W	-	-	N	W
5	Bi-214	Gamma spectrometry	430.44	6	Unspecified	-3.6511	N	-1.44401	A	-	-	N	W
5	K-40	Gamma spectrometry	24.072	2.5	Unspecified	-2.03614	W	-0.964685	A	-	-	W	A
5	Pb-210	Gamma spectrometry	202.98	9	Unspecified	-4.25857	N	-2.19541	W	-	-	N	W
5	Pb-212	Gamma spectrometry	39.678	1.2	Unspecified	-4.071	N	-2.0349	W	-	-	N	W
5	Pb-214	Gamma spectrometry	418.2	7	Unspecified	-4.08412	N	-1.63441	A	-	-	N	W
5	Ra-226	Gamma spectrometry	510	17	Unspecified	-0.977902	A	-	-	-0.311573	A	A	A
5	Th-234	Gamma spectrometry	367.2	13	Unspecified	-3.35893	N	-1.49865	A	-	-	N	W
5	Tl-208	Gamma spectrometry	33.558	0.9	Unspecified	6.05444	N	2.8341	W	-	-	N	W
6	K-40	Gamma spectrometry	29.7	1.2	<5.5	-0.421638	A	-0.147981	A	-	-	A	A
6	Ra-226	Gamma spectrometry	606	47	<15	1.26941	A	-	-	0.723236	A	A	A
6	Th-234	Gamma spectrometry	44.7	4.1	<2.3	-8.88937	N	-3.88245	N	-	-	N	N
6	U-235	Gamma spectrometry	32.4	2.9	<1.9	1.14831	A	0.845341	A	-	-	A	A
6	U-238	Gamma spectrometry	587	82	<11	0.376163	A	0.284519	A	-	-	A	A
8	K-40	Gamma spectrometry	30	2	4	-0.2482	A	-0.104447	A	-	-	A	A
8	Pb-210	Gamma spectrometry	620	60	40	2.11271	W	1.5708	A	-	-	W	A
8	Ra-226	Gamma spectrometry	550	30	1	0.287951	A	-	-	0.119598	A	A	A
8	Ra-228	Gamma spectrometry	48	3	2	0.0898913	A	0.0672155	A	-	-	A	A
8	Th-228	Gamma spectrometry	50	3	1	-0.55272	A	-0.288004	A	-	-	A	A
8	U-235	Gamma spectrometry	28	2	4	-0.318631	A	-0.175798	A	-	-	A	A
8	U-238	Gamma spectrometry	590	30	40	0.654478	A	0.307805	A	-	-	A	A
9	K-40	Gamma spectrometry	23.3	3.6	10.8	-1.78032	A	-1.07671	A	-	-	A	A
9	Pb-210	Gamma spectrometry	325	48	30.9	-1.63528	A	-1.09342	A	-	-	A	A
9	Pb-210	Alpha spectrometry	369	124	Unspecified	-0.565819	A	-0.696045	A	-	-	W	A
9	Ra-226	Gamma spectrometry	403	9.5	2.7	-5.23127	N	-	-	-1.46495	A	N	W
9	Th-232	Gamma spectrometry	36	1.2	1.9	-2.77711	W	-1.09064	A	-	-	W	A
9	U-235	Gamma spectrometry	29.4	2.3	1.9	0.243857	A	0.14911	A	-	-	A	A
9	U-238	Gamma spectrometry	471	48	131	-1.11379	A	-0.615901	A	-	-	A	A
10	K-40	Gamma spectrometry	31.59	0.57	3.6	0.399958	A	0.126285	A	-	-	A	A
10	Pb-210	Gamma spectrometry	126	18	45	-5.40908	N	-2.89064	W	-	-	N	W
10	Ra-226	Gamma spectrometry	451.3	1.5	0.86	-3.61607	N	-	-	-0.944315	A	N	W
10	Th-232	Gamma spectrometry	40.99	0.68	1.4	-1.01675	A	-0.372143	A	-	-	A	A
10	U-235	Gamma spectrometry	31.6	1.4	2.8	1.49567	A	0.659679	A	-	-	A	A
10	U-238	Gamma spectrometry	332.7	3.3	6	-4.12646	N	-1.68942	A	-	-	N	W
11	K-40	Gamma spectrometry	35.4	10	10	0.458035	A	0.679171	A	-	-	W	A
11	Pb-210	Gamma spectrometry	611	48	7	2.22767	W	1.48952	A	-	-	W	A
11	Ra-226	Gamma spectrometry	562	41	5	0.485202	A	-	-	0.248949	A	A	A
11	Th-228	Gamma spectrometry	53.8	6.3	2	0.118598	A	0.089939	A	-	-	A	A
11	U-235	Gamma spectrometry	36.2	5	1	1.44163	A	1.72723	A	-	-	A	A
11	U-238	Gamma spectrometry	633	77	11	0.886145	A	0.641582	A	-	-	A	A
12	Ac-228	Gamma spectrometry	48.05	0.72	1.93	1.5713	A	0.671493	A	-	-	A	A
12	Bi-214	Gamma spectrometry	534.24	2.57	1.07	0.38835	A	0.15015	A	-	-	A	A
12	K-40	Gamma spectrometry	29.36	1.4	5.87	-0.53878	A	-0.19732	A	-	-	A	A
12	Pb-210	Gamma spectrometry	560.99	20.1	34.5	1.92028	A	1.03786	A	-	-	A	A
12	Pb-212	Gamma spectrometry	48.07	0.85	1.12	0.443242	A	0.197761	A	-	-	A	A
12	Pb-214	Gamma spectrometry	541.66	4.47	1.27	0.806153	A	0.315237	A	-	-	A	A
12	Th-234	Gamma spectrometry	599.9	13.97	12.8	0.494405	A	0.221379	A	-	-	A	A
12	Tl-208	Gamma spectrometry	16.62	0.3	0.337	-1.69043	A	-0.731422	A	-	-	A	A
12	U-235	Gamma spectrometry	27.43	0.92	1.3	-0.83988	A	-0.308082	A	-	-	A	A
13	Ac-228	Gamma spectrometry	41.61	0.565	Unspecified	-3.15148	N	-1.27773	A	-	-	N	W
13	Bi-214	Gamma spectrometry	426.11	3.15	Unspecified	-3.89662	N	-1.51051	A	-	-	N	W
13	K-40	Gamma spectrometry	30.8	2.75	Unspecified	0.0231922	A	0.0116448	A	-	-	A	A
13	Pb-210	Gamma spectrometry	282.76	27.9	Unspecified	-2.59654	W	-1.4749	A	-	-	W	A
13	Pb-212	Gamma spectrometry	42.01	1.75	Unspecified	-2.34224	W	-1.41448	A	-	-	W	A
13	Pb-214	Gamma spectrometry	483.25	8.985	Unspecified	-1.48104	A	-0.607156	A	-	-	A	A
13	Th-234	Gamma spectrometry	429.799	31.25	Unspecified	-2.1007	W	-1.03594	A	-	-	W	A
13	Tl-208	Gamma spectrometry	13.046	0.29	Unspecified	-3.43161	N	-1.48376	A	-	-	N	W
15	Ac-228	Gamma spectrometry	47.2	4.2	4.5	0.313016	A	0.41422	A	-	-	W	A
15	Bi-214	Gamma spectrometry	458.2	41.2	3.1	-1.37435	A	-1.01767	A	-	-	A	A
15	K-40	Gamma spectrometry	31.8	7.9	20.5	0.132151	A	0.156759	A	-	-	A	A
15	Pb-212	Gamma spectrometry	50.49	4.5	1.8	0.669274	A	0.841594	A	-	-	W	A
15	Pb-214	Gamma spectrometry	480.6	43.3	3.4	-0.827253	A	-0.649004	A	-	-	A	A
15	Ra-226	Liquid Scintillation Analysis	457.4	4.6	5.8	-3.31136	N	-	-	-0.878561	A	N	W
15	Ra-226	Gamma spectrometry	463.8	69.6	31.3	-1.01933	A	-	-	-0.809574	A	A	A
15	Th-234	Gamma spectrometry	611.8	55.1	36.8	0.518666	A	0.30934	A	-	-	A	A
15	Tl-208	Gamma spectrometry	16.8	1.5	1	-1.30385	A	-0.693531	A	-	-	A	A
15	U-235	Gamma spectrometry	32.2	4.83	1.9	0.688765	A	0.798925	A	-	-	W	A
16	K-40	Gamma spectrometry	226	25	Unspecified	7.7838	N	28.338	N	-	-	N	N
16	U-238	Gamma spectrometry	11	2	Unspecified	-10.2384	N	-4.18653	N	-	-	N	N
17	K-40	Gamma spectrometry	23.3	2.4	3.2	-2.32671	W	-1.07671	A	-	-	W	A
17	Pb-210	Gamma spectrometry	670	13	15	3.87097	N	2.02236	W	-	-	N	W
17	Ra-226	Gamma spectrometry	555	16	0.3	0.555113	A	-	-	0.173494	A	A	A
17	Ra-228	Gamma spectrometry	48.2	2.1	1.2	0.17848	A	0.108129	A	-	-	A	A
17	Th-228	Gamma spectrometry	63.1	1.9	0.7	2.17273	W	1.0149	A	-	-	W	A
17	U-235	Gamma spectrometry	26.7	2.4	6.6	-0.755747	A	-0.477499	A	-	-	A	A
17	U-238	Gamma spectrometry	724	25	12.7	2.97988	W	1.34795	A	-	-	W	A
19	K-40	Gamma spectrometry	26.1	2	3.7	-1.59308	A	-0.670393	A	-	-	A	A
19	Pb-210	Gamma spectrometry	222	3	6.7	-3.96947	N	-2.02364	W	-	-	N	W
19	Ra-226	Gamma spectrometry	867	33	67.1	8.01981	N	-	-	3.53662	N	N	N
19	Th-232	Gamma spectrometry	39.7	0.26	0.53	-1.57304	A	-0.557887	A	-	-	A	A
19	U-235	Gamma spectrometry	31.6	1.4	2.58	1.49567	A	0.659679	A	-	-	A	A
19	U-238	Gamma spectrometry	393	4	8.6	-2.98047	W	-1.22136	A	-	-	W	A
20	K-40	Gamma spectrometry	28.3	1.8	4.2	-0.874898	A	-0.351141	A	-	-	A	A
20	Ra-226	Gamma spectrometry	441.9	26.6	0.6	-2.6985	W	-	-	-1.04564	A	W	A
20	Th-232	Gamma spectrometry	41.9	2.5	1.2	-0.478457	A	-0.241114	A	-	-	A	A
21	K-40	Gamma spectrometry	28	3.6	15.6	-0.652585	A	-0.394676	A	-	-	A	A
21	Pb-210	Gamma spectrometry	427	52	14	-0.248672	A	-0.172233	A	-	-	A	A
21	Ra-226	Gamma spectrometry	526	45.1	1.3	-0.25218	A	-	-	-0.139104	A	A	A
21	Ra-228	Gamma spectrometry	51.9	3.2	2.4	1.10665	A	0.865035	A	-	-	A	A
21	Th-228	Gamma spectrometry	62.7	5.4	1.8	1.42095	A	0.975121	A	-	-	A	A
21	Tl-208	Gamma spectrometry	22.4	1.7	0.9	0.869805	A	0.485293	A	-	-	A	A
22	Ac-228	Gamma spectrometry	44.8	1.8	1.2	-0.475019	A	-0.312199	A	-	-	A	A
22	Bi-214	Gamma spectrometry	520	20.8	1	-0.137103	A	-0.0685478	A	-	-	A	A
22	K-40	Gamma spectrometry	27.9	2.9	3.8	-0.787549	A	-0.409187	A	-	-	A	A
22	Pb-210	Gamma spectrometry	281	36.53	5.3	-2.45749	W	-1.4908	A	-	-	W	A
22	Pb-212	Gamma spectrometry	45.2	1.8	0.7	-0.921165	A	-0.565793	A	-	-	A	A
22	Pb-214	Gamma spectrometry	520	21.84	1.1	-0.0518983	A	-0.0268108	A	-	-	A	A
22	Ra-226	Gamma spectrometry	538	23.134	9	-0.0270388	A	-	-	-0.00975342	A	A	A
22	Th-228	Gamma spectrometry	40.2	9.3	10	-1.23934	A	-1.2627	A	-	-	W	A
22	Th-232	Alpha spectrometry	36.5	4.1	0.032	-1.4813	A	-1.01865	A	-	-	A	A
22	Th-234	Gamma spectrometry	540	44	4.4	-0.407172	A	-0.221379	A	-	-	A	A
22	Tl-208	Gamma spectrometry	16.4	0.7	0.5	-1.71798	A	-0.777733	A	-	-	A	A
22	U-235	Alpha spectrometry	19.6	2.3	0.045	-3.47568	N	-2.12525	W	-	-	N	W
22	U-235	Gamma spectrometry	24.3	3.1	2.4	-1.32827	A	-1.03448	A	-	-	A	A
22	U-238	Alpha spectrometry	555.9	56.8	0.031	0.0717209	A	0.0431131	A	-	-	A	A
23	Ac-228	Gamma spectrometry	53.26	7.21	6.98	1.016	A	2.24843	W	-	-	N	W
23	Bi-214	Gamma spectrometry	559.34	83.65	6.79	0.39942	A	0.535635	A	-	-	W	A
23	K-40	Gamma spectrometry	39.72	6.93	12.59	1.24293	A	1.30607	A	-	-	A	A
23	Pb-210	Gamma spectrometry	316.23	9.49	22.01	-2.27145	W	-1.17262	A	-	-	W	A
23	Pb-212	Gamma spectrometry	48.37	10.26	2.61	0.100695	A	0.277575	A	-	-	N	W
23	Pb-214	Gamma spectrometry	529.47	19.96	5.31	0.246819	A	0.122737	A	-	-	A	A
23	Ra-226	Gamma spectrometry	555.85	77.17	4.82	0.209537	A	-	-	0.182656	A	A	A
23	Tl-208	Gamma spectrometry	43.07	0.77	1.29	10.5665	N	4.83642	N	-	-	N	N
23	U-238	Gamma spectrometry	476.18	28.35	25.86	-1.24045	A	-0.575692	A	-	-	A	A
24	Ac-228	Gamma spectrometry	45	2.8	16	-0.272428	A	-0.251664	A	-	-	A	A
24	Bi-214	Gamma spectrometry	598	32	6.7	1.80971	A	1.12938	A	-	-	A	A
24	K-40	Gamma spectrometry	30.7	7.2	25	-0.0026339	A	-0.00286661	A	-	-	A	A
24	Pb-210	Gamma spectrometry	563	28	29	1.85779	A	1.05602	A	-	-	A	A
24	Pb-212	Gamma spectrometry	50.3	2.2	1.9	1.12948	A	0.791046	A	-	-	A	A
24	Pb-214	Gamma spectrometry	598	30	5.3	1.9746	A	1.20494	A	-	-	A	A
24	Ra-226	Gamma spectrometry	603	25	5.3	1.84285	A	-	-	0.690898	A	A	A
24	Ra-228	Gamma spectrometry	45	2.8	16	-0.764811	A	-0.546492	A	-	-	A	A
24	Th-228	Gamma spectrometry	49.6	2	1.9	-0.695611	A	-0.327787	A	-	-	A	A
24	Th-232	Gamma spectrometry	48.6	1.9	1.9	1.62118	A	0.723603	A	-	-	A	A
24	Th-234	Gamma spectrometry	606	27	11	0.556031	A	0.266468	A	-	-	A	A
24	Tl-208	Gamma spectrometry	17.2	1.1	2.4	-1.25205	A	-0.609329	A	-	-	A	A
24	U-235	Gamma spectrometry	29.8	1.8	2.4	0.471346	A	0.24194	A	-	-	A	A
24	U-238	Gamma spectrometry	606	27	11	0.940724	A	0.432001	A	-	-	A	A
26	K-40	Gamma spectrometry	47.69	3.27	6.32	4.36683	N	2.46263	W	-	-	N	W
26	Ra-226	Gamma spectrometry	435.45	10.12	1.19	-3.94679	N	-	-	-1.11517	A	N	W
26	Ra-228	Gamma spectrometry	52.68	1.63	2.12	1.89071	A	1.0246	A	-	-	A	A
26	Th-228	Gamma spectrometry	50.87	1.73	1.07	-0.437485	A	-0.201475	A	-	-	A	A
26	Th-232	Gamma spectrometry	51.83	1.18	1.07	3.03649	N	1.18868	A	-	-	N	W
27	K-40	Gamma spectrometry	40.26	4.03	3.47	2.09941	W	1.38443	A	-	-	W	A
27	Pb-210	Gamma spectrometry	626.41	162.86	153.46	1.04642	A	1.62869	A	-	-	W	A
27	Ra-226	Gamma spectrometry	632.16	49.93	0.69	1.68097	A	-	-	1.00522	A	A	A
27	Th-232	Gamma spectrometry	48.3	9.18	1.35	0.497357	A	0.680407	A	-	-	W	A
28	K-40	Gamma spectrometry	29.2	2.1	Unspecified	-0.511745	A	-0.220538	A	-	-	A	A
28	Pb-210	Gamma spectrometry	430	50	Unspecified	-0.213286	A	-0.14514	A	-	-	A	A
28	Ra-226	Gamma spectrometry	500	15	Unspecified	-1.36725	A	-	-	-0.419365	A	A	A
28	Th-232	Gamma spectrometry	45	3	Unspecified	0.368061	A	0.205248	A	-	-	A	A
28	U-235	Gamma spectrometry	25	2	Unspecified	-1.58053	A	-0.87203	A	-	-	A	A
28	U-238	Gamma spectrometry	480	40	Unspecified	-1.06401	A	-0.546041	A	-	-	A	A
29	Ac-228	Gamma spectrometry	25.1	5.3965	Unspecified	-3.7479	N	-6.27489	N	-	-	N	N
29	Bi-214	Gamma spectrometry	234.4	15.0016	Unspecified	-9.93614	N	-4.45479	N	-	-	N	N
29	Pb-212	Gamma spectrometry	33.2	3.652	Unspecified	-3.59665	N	-3.75835	N	-	-	N	N
29	Pb-214	Gamma spectrometry	302	22.65	Unspecified	-6.6055	N	-3.4694	N	-	-	N	N
29	Ra-226	Gamma spectrometry	351.2	38.632	Unspecified	-4.11857	N	-	-	-2.02332	W	N	W
29	Tl-208	Gamma spectrometry	16.9	3.1434	Unspecified	-0.853314	A	-0.672481	A	-	-	A	A
29	U-235	Gamma spectrometry	20.7	2.5875	Unspecified	-2.78891	W	-1.86996	A	-	-	W	A
30	K-40	Gamma spectrometry	23	7.5	10	-0.991184	A	-1.12025	A	-	-	W	A
30	Ra-226	Gamma spectrometry	461	5	4	-3.15511	N	-	-	-0.839756	A	N	W
30	Th-232	Gamma spectrometry	40.5	1.5	5	-1.07047	A	-0.442697	A	-	-	A	A
34	K-40	Gamma spectrometry	6.45	2.45	7.65	-7.52143	N	-3.52189	N	-	-	N	N
34	Ra-226	Gamma spectrometry	997	33.1	9.65	11.1754	N	-	-	4.93793	N	N	N
34	Th-234	Gamma spectrometry	1594000	335000	47200	4.75651	N	11778	N	-	-	N	N
34	U-238	Gamma spectrometry	10850	3470	3770	2.96786	W	79.9484	N	-	-	W	N
35	Ac-228	Gamma spectrometry	46.52	1.19	3.27	0.404936	A	0.208401	A	-	-	A	A
35	Bi-214	Gamma spectrometry	495.37	6.12	2.25	-1.12851	A	-0.446815	A	-	-	A	A
35	K-40	Gamma spectrometry	32.76	3.74	10.92	0.475674	A	0.296069	A	-	-	A	A
35	Pb-210	Gamma spectrometry	378.17	58.08	69.51	-0.838939	A	-0.613229	A	-	-	A	A
35	Pb-212	Gamma spectrometry	46.67	3.26	1.33	-0.184138	A	-0.174704	A	-	-	A	A
35	Pb-214	Gamma spectrometry	491.47	16.59	1.94	-1.02575	A	-0.477348	A	-	-	A	A
35	Ra-226	Gamma spectrometry	493.42	11.36	2.1	-1.70256	A	-	-	-0.490293	A	A	A
35	Ra-228	Gamma spectrometry	46.52	1.19	3.27	-0.479071	A	-0.235547	A	-	-	A	A
35	Tl-208	Gamma spectrometry	18.01	0.8	0.8	-0.953989	A	-0.438821	A	-	-	A	A
35	U-235	Gamma spectrometry	32.01	2.22	1.21	1.26793	A	0.754831	A	-	-	A	A
38	Ac-228	Gamma spectrometry	42.1	7	1.09	-0.52522	A	-1.12942	A	-	-	N	W
38	Bi-214	Gamma spectrometry	452	20	0.65	-2.26098	W	-1.11289	A	-	-	W	A
38	K-40	Gamma spectrometry	28.8	2	3.63	-0.662008	A	-0.278584	A	-	-	A	A
38	Pb-210	Gamma spectrometry	386	100	7.07	-0.523297	A	-0.542514	A	-	-	W	A
38	Pb-212	Gamma spectrometry	43.4	7	0.62	-0.549359	A	-1.04468	A	-	-	N	W
38	Pb-214	Gamma spectrometry	440	15	0.91	-2.85616	W	-1.29015	A	-	-	W	A
38	Ra-226	Gamma spectrometry	514	20	10.2	-0.793665	A	-	-	-0.268456	A	A	A
38	Ra-228	Gamma spectrometry	42.1	7	Unspecified	-0.762705	A	-1.13974	A	-	-	N	W
38	Th-228	Gamma spectrometry	42.1	7	Unspecified	-1.31452	A	-1.07373	A	-	-	A	A
38	Th-232	Gamma spectrometry	42.1	4	Unspecified	-0.31438	A	-0.212316	A	-	-	A	A
38	Th-232	Alpha spectrometry	43	8.3	Unspecified	-0.0663919	A	-0.0827275	A	-	-	W	A
38	Th-234	Gamma spectrometry	461	25	9.19	-1.70161	A	-0.805318	A	-	-	A	A
38	Tl-208	Gamma spectrometry	38.3	1.5	0.72	7.2048	N	3.83231	N	-	-	N	N
38	U-235	Alpha spectrometry	24	3	Unspecified	-1.45769	A	-1.10411	A	-	-	A	A
38	U-235	Gamma spectrometry	24.4	4	3.17	-1.03715	A	-1.01128	A	-	-	W	A
38	U-238	Alpha spectrometry	466	32	Unspecified	-1.36916	A	-0.654712	A	-	-	A	A
38	U-238	Gamma spectrometry	492	40	Unspecified	-0.882506	A	-0.452894	A	-	-	A	A
40	Ac-228	Gamma spectrometry	45.5	2.6	20	-0.115507	A	-0.100327	A	-	-	A	A
40	Bi-214	Gamma spectrometry	595	31	7.3	1.76997	A	1.0833	A	-	-	A	A
40	Pb-210	Gamma spectrometry	583	33	27	2.09635	W	1.23664	A	-	-	W	A
40	Pb-212	Gamma spectrometry	50.8	2.4	2.2	1.23969	A	0.924069	A	-	-	A	A
40	Pb-214	Gamma spectrometry	594	29	5.6	1.90918	A	1.14177	A	-	-	A	A
40	Ra-226	Gamma spectrometry	591	37	35	1.17861	A	-	-	0.561547	A	A	A
40	Th-234	Gamma spectrometry	601	27	12	0.478912	A	0.22951	A	-	-	A	A
40	Tl-208	Gamma spectrometry	16.8	1	2.6	-1.45391	A	-0.693531	A	-	-	A	A
40	U-235	Gamma spectrometry	28.7	1.5	2	-0.0291094	A	-0.0133444	A	-	-	A	A
14a	Ac-228	Gamma spectrometry	52.4	24.45	Unspecified	0.268321	A	1.98813	A	-	-	N	W
14a	Bi-214	Gamma spectrometry	39.05	3	Unspecified	-19.2453	N	-7.45497	N	-	-	N	N
14a	K-40	Gamma spectrometry	67	78.05	Unspecified	0.464665	A	5.26479	N	-	-	N	N
14a	Pb-212	Gamma spectrometry	44.58	9.16	Unspecified	-0.296188	A	-0.730742	A	-	-	N	W
14a	Pb-214	Gamma spectrometry	58.85	2.58	Unspecified	-18.8981	N	-7.30915	N	-	-	N	N
14a	Ra-226	Gamma spectrometry	1095.7	6.32	Unspecified	22.2786	N	-	-	6.00184	N	N	N
14a	Tl-208	Gamma spectrometry	0.2	16	Unspecified	-1.23349	A	-4.1879	N	-	-	N	N
14b	Ac-228	Gamma spectrometry	47.31	2.17	1.51	0.594561	A	0.447514	A	-	-	A	A
14b	Bi-214	Gamma spectrometry	508.02	0.39	1.05	-0.656515	A	-0.252537	A	-	-	A	A
14b	K-40	Gamma spectrometry	79.32	7.09	5.84	6.57255	N	7.0526	N	-	-	N	N
14b	Pb-212	Gamma spectrometry	42.64	1.45	0.85	-2.28892	W	-1.24687	A	-	-	W	A
14b	Pb-214	Gamma spectrometry	500.08	0.365	1.4	-0.887492	A	-0.341381	A	-	-	A	A
14b	Ra-226	Gamma spectrometry	1062.99	1.235	14.77	21.6461	N	-	-	5.64925	N	N	N
14b	Tl-208	Gamma spectrometry	21.12	1.585	0.21	0.397711	A	0.215847	A	-	-	A	A

## Sheet: Phosphogypsum
Laboratory code	Data reported by participants					Performance evaluation
	Radionuclide	Method used	Activity concentration (Bq/kg)	1s Uncertainty (Bq/kg)	Minimum Detectable Activity (Bq/kg)	zeta score	Performance zeta score	z' score	Performance z' score	z score	Performance z score	Precision performance	Accuracy (overall) performance
14b	Ra-226	Gamma spectrometry	119.14	2.675	12.02	-16.4223	N	-	-	-4.9298	N	N	N
14a	Bi-214	Gamma spectrometry	12.7	4.88	Unspecified	-13.6031	N	-5.61654	N	-	-	N	N
14a	Pb-214	Gamma spectrometry	18.66	4.19	Unspecified	-13.2968	N	-5.46038	N	-	-	N	N
9	Ra-226	Gamma spectrometry	194	4.3	7.5	-10.7518	N	-	-	-3.3201	N	N	N
14b	Bi-214	Gamma spectrometry	92.25	0.63	0.94	-10.4985	N	-4.24531	N	-	-	N	N
14b	Pb-214	Gamma spectrometry	94.08	0.565	1.18	-10.2823	N	-4.15759	N	-	-	N	N
23	Pb-212	Gamma spectrometry	10.46	0.79	2.65	-8.11047	N	-4.78074	N	-	-	N	N
23	Pb-214	Gamma spectrometry	174.98	6.91	3.2	-6.54868	N	-2.76014	W	-	-	N	W
13	Pb-212	Gamma spectrometry	12.8	0.65	Unspecified	-6.54046	N	-3.50998	N	-	-	N	N
23	Ra-226	Gamma spectrometry	177.13	24.31	2.99	-6.13763	N	-	-	-3.68285	N	N	N
5	Ra-226	Gamma spectrometry	253.38	8	Unspecified	-5.989	N	-	-	-2.04327	W	N	W
14a	Ra-226	Gamma spectrometry	228.52	14.79	Unspecified	-5.94617	N	-	-	-2.57783	W	N	W
5	Pb-210	Gamma spectrometry	210.33	8	Unspecified	-5.90171	N	-2.15948	W	-	-	N	W
19	Pb-210	Gamma spectrometry	219	4	8.6	-5.87384	N	-1.98275	A	-	-	N	W
14b	Ac-228	Gamma spectrometry	9.08	3.9	2.02	-5.38173	N	-4.60798	N	-	-	N	N
13	Bi-214	Gamma spectrometry	224.7	2.23	Unspecified	-4.83251	N	-1.96224	A	-	-	N	W
13	Pb-210	Gamma spectrometry	196.45	19.45	Unspecified	-4.74919	N	-2.44241	W	-	-	N	W
23	Bi-214	Gamma spectrometry	178.8	26.74	4.67	-4.49124	N	-2.75343	W	-	-	N	W
9	Pb-210	Gamma spectrometry	179	26	7.3	-4.49106	N	-2.79811	W	-	-	N	W
10	K-40	Gamma spectrometry	5.105	0.072	4.4	-4.39307	N	-2.14981	W	-	-	N	W
13	Ac-228	Gamma spectrometry	23.5	0.5	Unspecified	-4.37185	N	-1.81715	A	-	-	N	W
13	Tl-208	Gamma spectrometry	3.7	0.15	Unspecified	-4.36277	N	-1.91719	A	-	-	N	W
14b	Pb-212	Gamma spectrometry	4.73	3.375	0.72	-4.20512	N	-7.89248	N	-	-	N	N
3	Pb-212	Gamma spectrometry	14.2	1.175	Unspecified	-3.64026	N	-2.7497	W	-	-	N	W
38	Ra-226	Alpha spectrometry	283	13	Unspecified	-3.46278	N	-	-	-1.40636	A	N	W
23	Pb-210	Gamma spectrometry	252.28	9.53	22.41	-3.42506	N	-1.30437	A	-	-	N	W
13	Pb-214	Gamma spectrometry	253.3	5.2	Unspecified	-3.39847	N	-1.40726	A	-	-	N	W
13	Th-234	Gamma spectrometry	21.8	2.5	Unspecified	-3.29904	N	-2.13257	W	-	-	N	W
12	Pb-210	Gamma spectrometry	258.611	8.91786	8.63	-3.13736	N	-1.17532	A	-	-	N	W
3	Th-228	Gamma spectrometry	14.2	1.175	Unspecified	-2.86102	W	-1.65508	A	-	-	W	A
3	Ra-228	Gamma spectrometry	26.4	1.47	2.866	-2.63528	W	-1.22186	A	-	-	W	A
9	K-40	Gamma spectrometry	8	1.5	4.8	-2.60474	W	-1.52661	A	-	-	W	A
3	Ac-228	Gamma spectrometry	26.4	1.47	2.866	-2.5407	W	-1.25589	A	-	-	W	A
3	Tl-208	Gamma spectrometry	5.67	0.402	Unspecified	-2.49175	W	-1.15283	A	-	-	W	A
9	U-238	Gamma spectrometry	14	8.5	35	-2.42727	W	-2.00447	W	-	-	N	W
10	Ra-226	Gamma spectrometry	315.8	1.7	1	-2.36139	W	-	-	-0.701067	A	W	A
38	U-235	Alpha spectrometry	1.02	0.2	Unspecified	-2.26577	W	-1.64196	A	-	-	W	A
35	Ra-226	Gamma spectrometry	313.4	7.91	3.25	-2.21245	W	-	-	-0.752673	A	W	A
22	Th-232	Alpha spectrometry	5.6	0.4	0.032	-2.13949	W	-1.51435	A	-	-	W	A
3	Ra-226	Gamma spectrometry	294	21.55	Unspecified	-2.13037	W	-	-	-1.16983	A	W	A
38	Th-232	Alpha spectrometry	5.62	1.87	Unspecified	-2.09438	W	-1.51277	A	-	-	W	A
24	Th-228	Gamma spectrometry	19	1.7	2.3	-1.99063	A	-1.17704	A	-	-	A	A
35	Tl-208	Gamma spectrometry	6.24	0.45	1.11	-1.98538	A	-0.931669	A	-	-	A	A
8	Th-228	Gamma spectrometry	19	2	1	-1.96	A	-1.17704	A	-	-	A	A
3	Bi-214	Gamma spectrometry	284	17.1	Unspecified	-1.87908	A	-0.940068	A	-	-	A	A
13	K-40	Gamma spectrometry	8.3	2.85	Unspecified	-1.86336	A	-1.46203	A	-	-	W	A
19	U-238	Gamma spectrometry	25.7	4.71	9.43	-1.82982	A	-1.28286	A	-	-	A	A
16	U-238	Gamma spectrometry	27	4	Unspecified	-1.75804	A	-1.20268	A	-	-	A	A
40	U-235	Gamma spectrometry	1.5	0.16	0.63	-1.75562	A	-1.26124	A	-	-	A	A
24	U-235	Gamma spectrometry	1.53	0.17	0.45	-1.71904	A	-1.23745	A	-	-	A	A
38	U-235	Gamma spectrometry	1.6	0.2	3.48	-1.63096	A	-1.18193	A	-	-	A	A
5	Pb-212	Gamma spectrometry	17.712	0.6	Unspecified	-1.62263	A	-0.842468	A	-	-	A	A
10	U-238	Gamma spectrometry	29.6	1.9	6.4	-1.60669	A	-1.04233	A	-	-	A	A
40	Tl-208	Gamma spectrometry	6.3	1	2.5	-1.55726	A	-0.908389	A	-	-	A	A
38	Bi-214	Gamma spectrometry	298	12	0.941	-1.53883	A	-0.698746	A	-	-	A	A
9	Th-232	Gamma spectrometry	11.5	0.4	0.5	-1.48258	A	-1.04938	A	-	-	A	A
20	K-40	Gamma spectrometry	10.9	1.7	5.2	-1.47714	A	-0.902338	A	-	-	A	A
30	Ra-226	Gamma spectrometry	327.6	4.3	4	-1.44864	A	-	-	-0.447334	A	A	A
20	Ra-226	Gamma spectrometry	314.9	18.9	0.9	-1.4352	A	-	-	-0.720419	A	A	A
38	Pb-214	Gamma spectrometry	299	10	1.27	-1.40552	A	-0.617847	A	-	-	A	A
38	K-40	Gamma spectrometry	11.3	1.5	4.86	-1.39267	A	-0.816231	A	-	-	A	A
8	K-40	Gamma spectrometry	11	2	5	-1.35175	A	-0.880811	A	-	-	A	A
38	Ra-226	Gamma spectrometry	306	29	12.6	-1.32205	A	-	-	-0.911794	A	A	A
3	Pb-214	Gamma spectrometry	294	21.55	Unspecified	-1.28152	A	-0.704216	A	-	-	A	A
24	Tl-208	Gamma spectrometry	6.7	1.1	3	-1.23509	A	-0.753188	A	-	-	A	A
24	U-238	Gamma spectrometry	33.3	3.7	9.8	-1.20139	A	-0.814124	A	-	-	A	A
19	K-40	Gamma spectrometry	11.9	1.5	3.06	-1.1723	A	-0.687071	A	-	-	A	A
6	Th-234	Gamma spectrometry	28.2	3.7	<4.7	-1.16846	A	-0.955949	A	-	-	A	A
5	Bi-214	Gamma spectrometry	311.19	4	Unspecified	-1.14954	A	-0.471386	A	-	-	A	A
34	K-40	Gamma spectrometry	11.2	2.58	7.24	-1.13201	A	-0.837758	A	-	-	A	A
14b	Tl-208	Gamma spectrometry	2.12	5.955	0.84	-1.07612	A	-2.53024	W	-	-	N	W
38	U-238	Gamma spectrometry	35.1	3	Unspecified	-1.05833	A	-0.703107	A	-	-	A	A
35	Pb-214	Gamma spectrometry	308.35	10.74	3.27	-1.02602	A	-0.456337	A	-	-	A	A
28	K-40	Gamma spectrometry	12	2	Unspecified	-1.02138	A	-0.665544	A	-	-	A	A
4	Pb-212	Gamma spectrometry	18	1	Unspecified	-1.01341	A	-0.686067	A	-	-	A	A
11	U-238	Gamma spectrometry	32.2	9.8	24	-1.00349	A	-0.881967	A	-	-	A	A
19	Ra-226	Gamma spectrometry	333	7	14	-1.00112	A	-	-	-0.331219	A	A	A
17	Th-228	Gamma spectrometry	25.2	0.6	0.4	-0.982254	A	-0.559567	A	-	-	A	A
12	Th-234	Gamma spectrometry	30.5486	1.71916	5.4	-0.946787	A	-0.52417	A	-	-	A	A
22	Tl-208	Gamma spectrometry	7.4	0.7	0.5	-0.938191	A	-0.481586	A	-	-	A	A
23	Ac-228	Gamma spectrometry	27.08	5.84	8.03	-0.936609	A	-1.12428	A	-	-	N	W
28	U-238	Gamma spectrometry	36	5	Unspecified	-0.913805	A	-0.647598	A	-	-	A	A
35	Pb-210	Gamma spectrometry	272.62	45.01	54.54	-0.913324	A	-0.889763	A	-	-	W	A
12	K-40	Gamma spectrometry	12.9643	0.761679	3.35	-0.887749	A	-0.457963	A	-	-	A	A
3	Pb-210	Gamma spectrometry	279	40.05	Unspecified	-0.863661	A	-0.759713	A	-	-	A	A
35	Bi-214	Gamma spectrometry	318.44	5.08	3.22	-0.83756	A	-0.346416	A	-	-	A	A
4	Ra-226	Gamma spectrometry	333	13	Unspecified	-0.815539	A	-	-	-0.331219	A	A	A
22	Pb-210	Gamma spectrometry	282	39.2	5.3	-0.808907	A	-0.698561	A	-	-	A	A
22	K-40	Gamma spectrometry	12.7	1.9	3.8	-0.807503	A	-0.514858	A	-	-	A	A
28	Ra-226	Gamma spectrometry	335	10	Unspecified	-0.790168	A	-	-	-0.288214	A	A	A
5	Pb-214	Gamma spectrometry	316.11	5	Unspecified	-0.779709	A	-0.322293	A	-	-	A	A
30	Th-232	Gamma spectrometry	17.3	4.3	5	-0.755371	A	-0.592297	A	-	-	A	A
19	U-235	Gamma spectrometry	2.21	0.78	1.55	-0.743023	A	-0.698103	A	-	-	A	A
22	U-235	Alpha spectrometry	2.3	0.6	0.045	-0.735296	A	-0.626719	A	-	-	A	A
22	U-235	Gamma spectrometry	2.3	0.7	2.3	-0.697104	A	-0.626719	A	-	-	A	A
38	Ra-228	Gamma spectrometry	33.2	3	Unspecified	-0.688263	A	-0.388008	A	-	-	A	A
3	K-40	Gamma spectrometry	13.1	2.8	11.55	-0.552347	A	-0.428751	A	-	-	A	A
15	Tl-208	Gamma spectrometry	7.95	0.8	1.3	-0.501414	A	-0.268185	A	-	-	A	A
21	Th-228	Gamma spectrometry	27.9	2	1.5	-0.484019	A	-0.290668	A	-	-	A	A
40	Pb-212	Gamma spectrometry	18.4	1.7	2.1	-0.465204	A	-0.468842	A	-	-	W	A
9	U-235	Gamma spectrometry	2.6	0.6	0.5	-0.456125	A	-0.388772	A	-	-	A	A
14a	Pb-212	Gamma spectrometry	9.11	22.63	Unspecified	-0.448424	A	-5.51388	N	-	-	N	N
8	Ra-228	Gamma spectrometry	34	4	2	-0.445711	A	-0.289908	A	-	-	A	A
8	U-235	Gamma spectrometry	2.5	1	4	-0.440515	A	-0.468087	A	-	-	A	A
2	Pb-210	Gamma spectrometry	300	39	8	-0.385721	A	-0.331649	A	-	-	A	A
9	Pb-210	Alpha spectrometry	280	94	Unspecified	-0.380334	A	-0.739329	A	-	-	N	W
5	Ac-228	Gamma spectrometry	32.103	0.8	Unspecified	-0.351467	A	-0.152137	A	-	-	A	A
24	Ra-228	Gamma spectrometry	34.7	3.9	15	-0.318242	A	-0.204071	A	-	-	A	A
22	U-238	Alpha spectrometry	43.1	4.3	0.031	-0.303475	A	-0.209699	A	-	-	A	A
38	Pb-212	Gamma spectrometry	18.4	3	0.861	-0.279309	A	-0.468842	A	-	-	N	W
14a	Ac-228	Gamma spectrometry	25.66	26.66	Unspecified	-0.27033	A	-1.39911	A	-	-	N	W
35	Ra-228	Gamma spectrometry	35.44	1.27	5.42	-0.249248	A	-0.113328	A	-	-	A	A
21	K-40	Gamma spectrometry	14.2	2.8	6.3	-0.247293	A	-0.191957	A	-	-	A	A
14a	Tl-208	Gamma spectrometry	0.06	34.82	Unspecified	-0.246316	A	-3.32952	N	-	-	N	N
17	Ra-228	Gamma spectrometry	35.5	0.8	0.8	-0.241777	A	-0.105971	A	-	-	A	A
11	Ra-226	Gamma spectrometry	344	14	4	-0.224794	A	-	-	-0.0946888	A	A	A
4	Bi-214	Gamma spectrometry	333	13	Unspecified	-0.206502	A	-0.0954414	A	-	-	A	A
40	Th-234	Gamma spectrometry	32.6	3.5	10	-0.18662	A	-0.147022	A	-	-	A	A
15	Bi-214	Gamma spectrometry	332.5	29.9	4.3	-0.158869	A	-0.10406	A	-	-	A	A
4	Pb-214	Gamma spectrometry	332	13	Unspecified	-0.103397	A	-0.0478123	A	-	-	A	A
21	Ra-226	Gamma spectrometry	346	21.8	1.5	-0.0933481	A	-	-	-0.0516833	A	A	A
15	Pb-214	Gamma spectrometry	332.9	29.9	4.2	-0.0491961	A	-0.0322659	A	-	-	A	A
24	Pb-212	Gamma spectrometry	19.2	2	2.3	-0.0296779	A	-0.0343938	A	-	-	W	A
24	Th-234	Gamma spectrometry	33.3	3.7	9.8	-0.0224043	A	-0.0183295	A	-	-	A	A
24	Pb-210	Gamma spectrometry	316	29	21	-0.00814598	A	-0.00550524	A	-	-	A	A
38	Ac-228	Gamma spectrometry	33.2	8	1.76	0.0376042	A	0.0601746	A	-	-	N	W
12	Pb-214	Gamma spectrometry	335.69	2.65675	0.726	0.0391435	A	0.0159245	A	-	-	A	A
15	Ra-226	Gamma spectrometry	355.3	71.1	29.7	0.0952438	A	-	-	0.148292	A	W	A
15	Ac-228	Gamma spectrometry	33.3	3	6.9	0.112412	A	0.0795284	A	-	-	A	A
35	Pb-212	Gamma spectrometry	19.48	1.54	1.68	0.126672	A	0.117663	A	-	-	A	A
4	Th-232	Gamma spectrometry	26	1	Unspecified	0.131178	A	0.093331	A	-	-	A	A
11	Pb-210	Gamma spectrometry	320	22	11	0.136909	A	0.0760307	A	-	-	A	A
12	Bi-214	Gamma spectrometry	342.537	1.53622	0.899	0.170213	A	0.0689522	A	-	-	A	A
14a	K-40	Gamma spectrometry	34.74	99.84	Unspecified	0.196747	A	4.22962	N	-	-	N	N
40	Ac-228	Gamma spectrometry	34	3.8	19	0.256199	A	0.215006	A	-	-	A	A
6	Ra-226	Gamma spectrometry	358	24	<31	0.347246	A	-	-	0.20635	A	A	A
15	U-235	Gamma spectrometry	3.8	1.8	1.8	0.353388	A	0.563016	A	-	-	W	A
40	Pb-210	Gamma spectrometry	327	25	17	0.361044	A	0.218719	A	-	-	A	A
19	Th-232	Gamma spectrometry	28.1	0.3	0.69	0.365833	A	0.258827	A	-	-	A	A
38	Th-228	Gamma spectrometry	33.2	3	Unspecified	0.370298	A	0.237172	A	-	-	A	A
4	Ac-228	Gamma spectrometry	34	2	Unspecified	0.384167	A	0.215006	A	-	-	A	A
24	Ac-228	Gamma spectrometry	34.7	3.9	15	0.409334	A	0.350483	A	-	-	A	A
15	Pb-212	Gamma spectrometry	20.1	1.8	2.4	0.429537	A	0.454361	A	-	-	W	A
38	Th-234	Gamma spectrometry	35.1	3	8.12	0.437374	A	0.312595	A	-	-	A	A
12	Tl-208	Gamma spectrometry	9.14254	0.187809	0.427	0.440467	A	0.194522	A	-	-	A	A
2	K-40	Gamma spectrometry	17	3	5	0.507072	A	0.41079	A	-	-	A	A
22	Ac-228	Gamma spectrometry	34.3	1.4	1.2	0.561132	A	0.273067	A	-	-	A	A
28	Th-232	Gamma spectrometry	30	2	Unspecified	0.563954	A	0.408562	A	-	-	A	A
21	Tl-208	Gamma spectrometry	9.4	0.7	0.7	0.573563	A	0.294418	A	-	-	A	A
10	Th-232	Gamma spectrometry	30.08	0.97	1.9	0.583312	A	0.414867	A	-	-	A	A
22	Pb-212	Gamma spectrometry	20	1	0.7	0.590933	A	0.400055	A	-	-	A	A
20	Th-232	Gamma spectrometry	30.4	1.8	1.6	0.610217	A	0.440085	A	-	-	A	A
27	Ra-226	Gamma spectrometry	368.72	30.23	0.77	0.61212	A	-	-	0.436859	A	A	A
21	Pb-210	Gamma spectrometry	344	42.2	18.2	0.614091	A	0.565246	A	-	-	A	A
38	Pb-210	Gamma spectrometry	350	50	6.78	0.642244	A	0.68755	A	-	-	A	A
22	Th-234	Gamma spectrometry	41	11.5	4.4	0.646132	A	1.39729	A	-	-	N	W
26	Ra-226	Gamma spectrometry	358.64	7.65	2.34	0.652302	A	-	-	0.220112	A	A	A
10	Pb-210	Gamma spectrometry	346	42	57	0.661117	A	0.606014	A	-	-	A	A
27	K-40	Gamma spectrometry	17.31	2.08	3.69	0.72012	A	0.477523	A	-	-	A	A
2	Th-232	Gamma spectrometry	32	2	2	0.781517	A	0.566178	A	-	-	A	A
35	K-40	Gamma spectrometry	19.83	5.61	17.54	0.782842	A	1.02	A	-	-	A	A
28	Pb-210	Gamma spectrometry	355	40	Unspecified	0.898456	A	0.78947	A	-	-	A	A
27	Th-232	Gamma spectrometry	33.31	2.73	1.56	0.905703	A	0.669416	A	-	-	A	A
38	Th-232	Gamma spectrometry	33.2	2	Unspecified	0.912055	A	0.660747	A	-	-	A	A
40	Ra-226	Gamma spectrometry	387	38	38	0.95548	A	-	-	0.82993	A	A	A
30	K-40	Gamma spectrometry	22.5	7	10	1.00662	A	1.59476	A	-	-	W	A
8	Pb-210	Gamma spectrometry	360	40	40	1.01445	A	0.89139	A	-	-	A	A
35	Ac-228	Gamma spectrometry	35.44	1.27	5.42	1.04357	A	0.493701	A	-	-	A	A
6	U-235	Gamma spectrometry	4.15	0.46	<0.87	1.05647	A	0.840621	A	-	-	A	A
17	U-238	Gamma spectrometry	59.2	5.5	5.8	1.08393	A	0.783286	A	-	-	A	A
40	Bi-214	Gamma spectrometry	387	37	7.7	1.10632	A	0.835371	A	-	-	A	A
40	Pb-214	Gamma spectrometry	383	36	5.6	1.12331	A	0.83315	A	-	-	A	A
24	Bi-214	Gamma spectrometry	393	38	8.6	1.21968	A	0.938795	A	-	-	A	A
21	Ra-228	Gamma spectrometry	41.1	1.7	1.9	1.22174	A	0.58073	A	-	-	A	A
24	Pb-214	Gamma spectrometry	391	37	6.3	1.28445	A	0.97134	A	-	-	A	A
11	U-235	Gamma spectrometry	4.3	0.3	1	1.2862	A	0.959595	A	-	-	A	A
22	Th-228	Alpha spectrometry	39.8	3.5	0.038	1.34472	A	0.894482	A	-	-	A	A
11	Th-228	Gamma spectrometry	40.5	4.2	4	1.36917	A	0.964197	A	-	-	A	A
22	Pb-214	Gamma spectrometry	373	13.8	1.1	1.40729	A	0.660412	A	-	-	A	A
22	Bi-214	Gamma spectrometry	378	12.9	1	1.47445	A	0.680236	A	-	-	A	A
6	U-238	Gamma spectrometry	67.3	8.5	<21	1.55345	A	1.28286	A	-	-	A	A
24	Ra-226	Gamma spectrometry	393	24	6.3	1.61372	A	-	-	0.958946	A	A	A
8	Ra-226	Gamma spectrometry	390	20	1	1.71579	A	-	-	0.894438	A	A	A
35	U-235	Gamma spectrometry	7.9	2.65	1.76	1.72029	A	3.81496	N	-	-	W	N
5	Th-234	Gamma spectrometry	40.098	2.4	Unspecified	1.94396	A	1.23146	A	-	-	A	A
11	K-40	Gamma spectrometry	28	6	17	2.01195	W	2.77873	W	-	-	W	W
2	Ra-226	Gamma spectrometry	415	29	2	2.07634	W	-	-	1.43201	A	W	A
26	Th-228	Gamma spectrometry	44.33	1.7	1.44	2.27576	W	1.34564	A	-	-	W	A
22	Ra-226	Gamma spectrometry	392	11.8	9	2.41096	W	-	-	0.937444	A	W	A
17	Ra-226	Gamma spectrometry	393	10	0.3	2.62905	W	-	-	0.958946	A	W	A
12	Ac-228	Gamma spectrometry	38.6927	0.50265	1.23	2.70155	W	1.12322	A	-	-	W	A
29	Pb-214	Gamma spectrometry	550.5	75.969	Unspecified	2.7139	W	3.72651	N	-	-	W	N
23	Tl-208	Gamma spectrometry	11.97	0.45	1.37	2.75236	W	1.29158	A	-	-	W	A
6	K-40	Gamma spectrometry	23.7	2.1	<13	2.78227	W	1.85308	A	-	-	W	A
26	Th-232	Gamma spectrometry	52.71	1.27	1.44	3.07817	N	2.19829	W	-	-	N	W
38	Tl-208	Gamma spectrometry	15.8	2	1.06	3.12132	N	2.77763	W	-	-	N	W
34	Th-234	Gamma spectrometry	61150	18960	32800	3.22345	N	11236.1	N	-	-	N	N
27	Pb-210	Gamma spectrometry	767.53	134.85	172.27	3.32287	N	9.19848	N	-	-	N	N
17	Pb-210	Gamma spectrometry	383	11	5.6	3.42665	N	1.36022	A	-	-	N	W
14a	Th-228	Gamma spectrometry	271.57	54.04	Unspecified	4.43058	N	23.977	N	-	-	N	N
29	K-40	Gamma spectrometry	160	32	Unspecified	4.51701	N	31.194	N	-	-	N	N
5	Tl-208	Gamma spectrometry	14.637	0.7	Unspecified	4.53209	N	2.32638	W	-	-	N	W
29	Ac-228	Gamma spectrometry	61.3	5.2105	Unspecified	5.06116	N	5.49861	N	-	-	N	N
29	Ra-226	Gamma spectrometry	1245	149.4	Unspecified	5.97623	N	-	-	19.2793	N	N	N
26	Ra-228	Gamma spectrometry	63.04	1.89	3.6	6.73072	N	3.27112	N	-	-	N	N
29	Bi-214	Gamma spectrometry	672	41.664	Unspecified	6.97471	N	5.74799	N	-	-	N	N
16	K-40	Gamma spectrometry	248	32	Unspecified	7.26011	N	50.1374	N	-	-	N	N
29	Pb-212	Gamma spectrometry	82.6	8.1774	Unspecified	7.71344	N	34.3957	N	-	-	N	N
29	U-235	Gamma spectrometry	68	8.16	Unspecified	7.90758	N	51.4837	N	-	-	N	N
26	K-40	Gamma spectrometry	62.49	5.54	11	7.91575	N	10.2033	N	-	-	N	N
12	Pb-212	Gamma spectrometry	27.0686	0.492396	0.867	8.74562	N	4.23871	N	-	-	N	N
29	Tl-208	Gamma spectrometry	61.7	5.6147	Unspecified	9.26657	N	20.5869	N	-	-	N	N
34	Ra-226	Gamma spectrometry	4039	14.94	13.9	182.056	N	-	-	79.358	N	N	N

## Sheet: Index I Evaluation
Laboratory code	Potential Activity Concentration Index I Value	Potential Activity Concentration Index I Uncertainty	zeta score	Performance zeta score	z score	Performance Z score
2	1.549	0.097	2.022	W	1.391	A
3	1.116	0.072	-2.491	W	-1.368	A
4	1.24	0.044	-1.419	A	-0.579	A
5	1.005	0.027	-6.025	N	-2.077	W
6	1.201	0.08	-1.398	A	-0.826	A
8	1.474	0.07	1.702	A	0.911	A
9	0.707	0.014	-12.723	N	-3.979	N
10	1.2048	0.0075	-2.657	W	-0.804	A
11	1.359	0.051	0.399	A	0.177	A
12	1.3168	0.0092	-0.295	A	-0.09	A
13	0.965	0.018	-7.32	N	-2.335	W
14a	0.9	0.15	-2.8	W	-2.737	W
14b	0.443	0.021	-17.238	N	-5.665	N
15	1.35	0.24	0.083	A	0.128	A
16	0.083	0.011	-25.973	N	-7.959	N
17	1.488	0.034	2.718	W	0.999	A
19	1.254	0.023	-1.458	A	-0.487	A
20	1.205	0.064	-1.588	A	-0.8	A
21	1.364	0.073	0.377	A	0.209	A
22*	1.339	0.039	0.132	A	0.052	A
23	0.726	0.086	-6.17	N	-3.858	N
24	1.484	0.082	1.612	A	0.974	A
26	1.48	0.026	2.772	W	0.95	A
27	1.4	0.1	0.63	A	0.45	A
28	1.271	0.035	-1.031	A	-0.384	A
29	4.51	0.5	6.345	N	20.272	N
30	1.186	0.026	-2.704	W	-0.924	A
34	13.467	0.05	177.471	N	77.392	N
35	1.228	0.027	-1.889	A	-0.653	A
38	1.19	0.1	-1.307	A	-0.899	A
38*	0.98	0.04	-5.513	N	-2.268	W
40	1.46	0.13	0.949	A	0.834	A
*Results for 232Th and/or 226Ra were assessed using alpha spectrometry-based methods

## Sheet: Summary of laboratory practices
Laboratory code	Which type of efficiency calibration was used for gamma-ray spectrometry?	How was Ra-226 determined?	In case of using 186 keV to asses Ra-226, was U-235 interference accounted for?	What was the geometry of the container?	What was the counting time in seconds for the phosphate ore sample?	What was the counting time in seconds for the phosphate ore sample?	Was the measurement container completely filled for the phosphate ore sample?	Was the measurement container completely filled for the phosphogypsum sample?	Was any sealing material applied to close the measurement container?	If so, which sealant was applied?	How long was the period between sealing and measurement?	Was radon tightness of the measurement containers tested?	How was U-238 determined?	How was U-235 determined?	How was Th-228 determined?	How was Ra-228 determined?	How was Th-232 determined?	Was self-absorption accounted for?	Were true coincidence summing effects accounted for?	Does the laboratory implement a Quality Management System?	Is the laboratory accredited?	HPGe type - Detector #1	HPGe energy range - Detector #1	HPGe relative efficiency (%) - Detector #1	HPGe type - Detector #2	HPGe energy range - Detector #2	HPGe relative efficiency (%) - Detector #2
2	Monte Carlo simulation (LabSOCS Software)	Ra-226 progeny (undefined)	Unspecified	Unspecified	216000	216000	No	No	Yes	Tape	30 days	No	Unspecified	Unspecified	Unspecified	Unspecified	Ra-228 and Th-228	Yes	Yes	Yes	Yes	Unspecified	Unspecified	20	Unspecified	Unspecified	40
3	Monte Carlo simulation (Geometry Composer software)	Ra-226 progeny (Pb 214)	Yes	Unspecified	54000	61500	Yes	Yes	Yes	Silicone	3 days, 7 days and then 32 days	Yes	Unspecified	Unspecified	Pb-212	Ac-228	Ra-228	Yes	Yes	Yes	Yes	Large planar	Broad	48	-	-	-
4	Certified Reference Materials from IAEA and the Czech Metrology Institute	Ra-226 progeny (Pb 214 and Bi 214)	Unspecified	Marinelli	172800	172800	Yes	Yes	Yes	Aluminium tape	41 to 43 days	No	Unspecified	Unspecified	Unspecified	Unspecified	Ac-228 and Pb-212	No	No	Yes	Yes	Standard electrode coaxial	Standard	43	-	-	-
5	Mix liquid source	Unspecified	Unspecified	Cylindrical	80000	80000	Unspecified	Unspecified	Unspecified	Unspecified	Unspecified	Unspecified	Unspecified	Unspecified	Unspecified	Unspecified	Unspecified	No	No	Yes	Yes	Reverse electrode coaxial	Broad	35	-	-	-
6	Radioactive standard and reference material	Ra-226 progeny (Pb 214 and Bi 214)	Yes	Cylindrical	335678	78938	Yes	Yes	Yes	Tape	1 month	No	Pa-234m and/or Th-234	Directly, accounting for Ra-226	Unspecified	Unspecified	Ac-228 and Pb-212	No	No	Yes	Yes	Standard electrode coaxial	Standard	38	-	-	-
8	Certified standards and efficiency transfer (EFFTRAN software)	Unspecified	Unspecified	Cylindrical	535090	599999	Yes	Yes	Yes	Silicone gel	Unspecified	Unspecified	Unspecified	Unspecified	Unspecified	Unspecified	Unspecified	Yes	Yes	Yes	Yes	Large planar	Broad	48	-	-	-
9	Monte Carlo calculations	Ra-226 directly and progeny	Yes	Unspecified	Unspecified	Unspecified	Yes	Yes	Yes	Glue	7 days	No	Pa-234m	Directly	Unspecified	Unspecified	Ac-228, Pb-212, Bi-212 and Tl-208	Yes	No	Yes	Yes	Unspecified	Unspecified	Unspecified	-	-	-
10	Certified source	Ra-226 progeny (Pb 214 and Bi 214)	Unspecified	Cylindrical	80000	80000	Yes	Yes	Yes	Tape	Three months	No	Th-234	Directly	Unspecified	Unspecified	Ac-228	No	Yes	Yes	Yes	Standard electrode coaxial	Standard	55	-	-	-
11	Radioactive standard, internal reference material and efficiency transfer using EFFTRAN	Ra-226 progeny (Pb 214 and Bi 214)	Yes	Cylindrical	60000	60000	Yes	Yes	Yes	Bee wax	30 days	No	Pa-234m and/or Th-234	Directly, accounting for Ra-226	Unspecified	Unspecified	Ac-228	Yes	Yes	Yes	Yes	Reverse electrode coaxial	Broad	20	-	-	-
12	Certified reference material and efficiency transfer (EFFTRAN software)	Ra-226 progeny (Pb 214 and Bi 214)	Unspecified	Cylindrical	80000	350000	No	No	Yes	Tape	4 weeks	No	Th-234	Directly	Unspecified	Unspecified	Unspecified	No	Yes	Yes	Yes	Thin entrance electrode coaxial	Broad	50	-	-	-
13	Monte Carlo calculations (Genie2k. LabSOCS)	Unspecified	Yes	Cylindrical	82315	236455	Yes	Yes	Yes	Vaccuum grease	One month	No	Pa-234m and/or Th-234	Using U-238/U-235 ratio	Pb-212	Ac-228	Ac-228	Yes	No	Yes	Yes	Large planar	Broad	27	-	-	-
14a	Unspecified	Unspecified	Unspecified	Unspecified	22452	22453	Unspecified	Unspecified	Unspecified	Unspecified	Unspecified	Unspecified	Unspecified	Unspecified	Unspecified	Unspecified	Unspecified	Unspecified	Unspecified	Yes	Yes	Unspecified	Unspecified	Unspecified	-	-	-
14b	Reference source (CBSS2) and efficiency transfer (ANGLE software)	Unspecified	No	Marinelli	28800	28800	No	No	No	Unspecified	Unspecified	Unspecified	Unspecified	Unspecified	Unspecified	Unspecified	Unspecified	Yes	No	No	No	Standard electrode coaxial	Standard	52	-	-	-
15	Standard source and efficiency transfer (EFFTRAN software)	Unspecified	Yes	Cylindrical	100000	100000	Yes	Yes	Yes	Silicone and adhesive tape	More than 25 days	No	Unspecified	Directly	Unspecified	Unspecified	Unspecified	Yes	No	Yes	No	Standard electrode coaxial	Standard	25	-	-	-
16	Reference material IARMA 117- U-238, IARMA 120- U-235, IARMA 004- K-40,	Ra-226 directly and progeny	No	Unspecified	170000	170000	No	No	Yes	Aluminum foil	30 days	No	Th-234	Directly	Unspecified	Unspecified	Ac-228 and Tl-208	No	No	Yes	No	Large planar	Broad	43	-	-	-
17	Reference source and Monte Carlo simulation (PENELOPE software)	Ra-226 progeny (undefined)	Unspecified	Cylindrical	400000	400000	Yes	Yes	Yes	Epoxy resin and varnish	30 days	Yes, in the past	Th-234	Directly	Pb-212 and Tl-208	Ac-228	Unspecified	Yes	Yes	No	No	Thin entrance electrode coaxial	Broad	105	-	-	-
19	Standard	Unspecified	Unspecified	Marinelli	300000	234824	Unspecified	Unspecified	Unspecified	Unspecified	Unspecified	Unspecified	Unspecified	Unspecified	Unspecified	Unspecified	Unspecified	No	No	Yes	Yes	Unspecified	Unspecified	50	-	-	-
20	Monte Carlo simulation (LabSOCS Software)	Ra-226 progeny (Pb 214 and Bi 214)	Unspecified	Marinelli	172800	172800	Yes	No	Yes	Tape	One month	No	Unspecified	Unspecified	Unspecified	Ac-228	Ra-228	Yes	Yes	No	No	Thin entrance electrode coaxial	Broad	40	-	-	-
21	Monte Carlo simulation (LabSOCS Software)	Ra-226 progeny (undefined)	Unspecified	Cylindrical	>120000	>120000	Yes	Yes	Yes	Aluminium tape	More than 25 days	No	Pa-234m	Directly	Pb-212 and Bi 212	Ac-228	Ra-228	Yes	Yes	Yes	No	Unspecified	Unspecified	Unspecified	-	-	-
22	Multinuclide gamma reference source	Directly (186 keV line)	Yes	Unspecified	250000	250000	Yes	Yes	Yes	Parafilm	30 days	No	Pa-234m and/or Th-234	Directly	Th-228	Ac-228	Progeny (undefined)	Yes	Yes	Yes	Yes	Reverse electrode coaxial	Broad	70	Standard electrode coaxial	Standard	110
23	Multi-gamma source and efficiency transfer (EFFTRAN software)	Unspecified	Unspecified	Cylindrical	86400	86400	Unspecified	Unspecified	Unspecified	Unspecified	Four weeks	Unspecified	Unspecified	Unspecified	Unspecified	Unspecified	Unspecified	No	Yes	Yes	Yes	Standard electrode coaxial	Standard	30	-	-	-
24	Monte Carlo simulation (EGSnrc and PENELOPE software)	Ra-226 directly and progeny	Yes	Cylindrical	150000	150000	Yes	Yes	Yes	Polymer-coated aluminum sheet, epoxy resin and glue	57-59 days	Yes, in the past	Th-234	Directly and using U-238/U-235 ratio	Ra-224, Pb-212 and Tl-208	Ac-228	Ra-228 and Th-228	Yes	Yes	Yes	No	Large planar	Broad	26	-	-	-
26	Multi nuclide source	Unspecified	Unspecified	Cylindrical	100000	100000	Yes	Yes	Yes	Epoxy glue	One month	Unspecified	Unspecified	Unspecified	Unspecified	Unspecified	Unspecified	Unspecified	Yes	Yes	Yes	Standard electrode coaxial	Standard	50	-	-	-
27	Reference material from Czech Metrology Institute	Unspecified	Yes	Cylindrical	261017	243540	No	No	Yes	Silicone based resin	40 days	Yes	Pa-234m	Directly	Unspecified	Unspecified	Ac-228	Yes	Yes	Yes	Yes	Standard electrode coaxial	Standard	41	-	-	-
28	Reference source and Monte Carlo simulation (PENELOPE software)	Ra-226 progeny (undefined)	Yes	Unspecified	Unspecified	Unspecified	Yes	Yes	Yes	Epoxy resin	30 days	Unspecified	Th-234	Directly	Pb-212 and Tl-208	Ac-228	Ra-228 and Th-228	Yes	Yes	Unspecified	Unspecified	Unspecified	Unspecified	Unspecified	-	-	-
29	Monte Carlo simulation (LabSOCS Software)	Directly (186 keV line)	Yes	Unspecified	Unspecified	Unspecified	No	No	No	Unspecified	Unspecified	No	Progeny (undefined)	Directly	Unspecified	Unspecified	Progeny (undefined)	Yes	Unspecified	Unspecified	No	Unspecified	Unspecified	Unspecified	-	-	-
30	Reference material	Ra-226 progeny (Pb 214 and Bi 214)	Unspecified	Planar	68000	68000	Yes	Yes	Yes	Tape	More than 30 days	No	Unspecified	Unspecified	Unspecified	Ac-228, Pb-212 and Bi-212	Ra-228	Yes	Yes	Yes	Yes	Standard electrode coaxial	Standard	30	-	-	-
34	Unspecified	Unspecified	Unspecified	Marinelli	Unspecified	Unspecified	Yes	Yes	Unspecified	Unspecified	Unspecified	Unspecified	Unspecified	Unspecified	Unspecified	Unspecified	Unspecified	Unspecified	Unspecified	Unspecified	Unspecified	Standard electrode coaxial	Standard	40	-	-	-
35	Radioactive standard (MBSS 2) and Monte Carlo Simulation (ISOCS/LABSOCS software)	Ra-226 progeny (Pb 214 and Bi 214)	Unspecified	Cylindrical	86400	86400	No	No	Yes	Tape	Approximately one month	No	Unspecified	Directly	Unspecified	Ac-228	Unspecified	Yes	Yes	Yes	No	Unspecified	Unspecified	Unspecified	-	-	-
38	Reference sources, Monte Carlo simulation (PENELOPE/PENNUC software) and efficiency transfer	Directly (186 keV line)	Yes	Cylindrical	>339982	>339982	No	No	No	No	Unspecified	No	Th-234 and Pa-234m	Using U-238/U-235 ratio	Pb-212, Bi-212 and Tl-208	Ac-228	Th-228	Yes	Yes	Yes	Yes	Large planar	Broad	50	Standard electrode coaxial	Standard	70
40	Reference source and Monte Carlo simulation	Ra-226 directly and progeny	Yes	Cylindrical	86400	86400	Yes	Yes	Yes	Tape	20 days	Yes	Pa-234m and/or Th-234	Directly and using U-238/U-235 ratio	Pb-212, Bi-212 and Tl-208	Ac-228	Unspecified	Yes	Yes	No	No	Large planar	Broad	50	-	-	-
